# Supplementary material for: Secretome of the Olfactory Ensheathing Cells Influences the Behavior of Neural Stem Cells
Source: Int J Mol Sci. 2024 Dec 31;26(1):281. doi: 10.3390/ijms26010281 (PMC11720278; doi:10.3390/ijms26010281)
Supplement: Supplementary file 1 [file ijms-26-00281-s001.zip]

Archive with 3 entries (3 files):
- supplementary table S1 (protein list).xlsx
- supplementary table S2 (materials).xlsx
- supplementary figure S1_0.jpg
