# Supplementary material for: Secretome of the Olfactory Ensheathing Cells Influences the Behavior of Neural Stem Cells
Source: Int J Mol Sci. 2024 Dec 31;26(1):281. doi: 10.3390/ijms26010281 (PMC11720278; doi:10.3390/ijms26010281)
Supplement: Supplementary file 1 [file ijms-26-00281-s001.zip › supplementary table S2 (materials).xlsx]

## Sheet: Sheet2
REAGENT or RESOURCE	SOURCE	IDENTIFIER
Antibodies
Mouse Alexa Fluor® 594	Abcam	#ab150116
Rabbit Alexa Fluor®488	Abcam	#ab150081
Goat anti-Mouse IgG antibody (HRP)	Abcam	#ab6789
Goat anti-rabbit IgG antibody (HRP)	GeneTex	#GTX213110
Mouse anti-beta III Tubulin (Tuj1)	Abcam	#ab7751
Mouse anti-VIME	Abcam	#ab8978
Rabbit anti-MAP2	Abcam	#ab32454
Rabbit anti-p75 NGF	Abcam	#ab52987
Rabbit anti-Ptprz1	Abcam	#ab302790
Rabbit anti-S100β	Abcam	#ab52642
Rabbit anti-SOX10	Abcam	#ab155279
Mouse anti-CD24	GeneTex	#GTX60789
Rabbit anti-CD9	GeneTex	#GTX66709
Rabbit anti-CD90	GeneTex	#GTX637416
Rabbit anti-ID1	GeneTex	#GTX133738
Rabbit anti-NFκBp65	GeneTex	#GTX102090
Rabbit anti-Nrf2	GeneTex	#GTX103322
Rabbit anti-p27 Kip1	GeneTex	#GTX100556
Rabbit anti-SOD1	GeneTex	#GTX100554
Rabbit anti-SOD2	GeneTex	#GTX116093
Rabbit anti-Synaptophysin	GeneTex	#GTX100865
Mouse anti-MAP2	Invitrogen	#MA119166
Chemicals, peptides, and recombinant proteins
Coomassie blue	Abcam	#ab119211
Matrigel	Corning®	#354277
GeltrexTM LDEV-Free	GibcoTM	#A1413301
Trypsin	GibcoTM	#15400054
Dispase II	Gibco™	#17105041
CultureOne™ supplement	GibcoTM	#A33202-01
DMEM/F12	GibcoTM	#11320033
Laminin	Gibco™	#23017015
Penicillin/Streptomycin	GibcoTM	#15140122
poly-D-lysine	GibcoTM	#A3890401
PSC Neural induction medium	GibcoTM	#A1647801
StemFlexTM	GibcoTM	#A3349401
Chemiluminescent HRP Substrate	Millipore	#WBKLS0100
rhBMP-4	Peprotech®	#AF12005ET
rhFGF	Peprotech®	#10018B
RIPA buffer	Thermo Scientific™	#89901
Triton X-100	Sigma	#1002925207
Critical commercial assays
DCFDA - Cellular ROS assay kit	Abcam	#ab113851
CytoTune™-iPS 2.0 Sendai Reprogramming Kit	Invitrogen™	#A16517
BCA Protein Assay Kits	Thermo Scientific	#23227
Softwares
ImageJ (v.1.53e)	NIH	http://rsb.info.nih.gov/ij/
GraphPad Prism(v.8.0.1)	GraphPad Software, Inc.	http://www.graphpad.com/scientific-software/prism
NeuriteQuant (v.1.23)	Dehmelt, et al.	www.chemie.uni-dortmund.de/groups/CB/bastiaens/dehmelt/NeuriteQuant/
STRING (v.12)	Global biodata coalition and ELIXIR	https://string-db.org/
PANTHER (v.18.0)	Paul Thomas	https://www.pantherdb.org/
MASCOT (v.2.8)	Matrix Science Inc.	https://www.matrixscience.com/
Others
Polyvinylidene Fluoride Membrane	Millipore	#IPVH00010
Inverted Fluorescence Microscope	Olympus	#CKX53
GeneGnome XRQ	Syngene™	#01257161
